# Supplementary material for: Infective Endocarditis Risk with Melody versus Sapien Valves Following Transcatheter Pulmonary Valve Implantation: A Systematic Review and Meta-Analysis of Prospective Cohort Studies
Source: J Clin Med. 2023 Jul 25;12(15):4886. doi: 10.3390/jcm12154886 (PMC10419461; doi:10.3390/jcm12154886)
Supplement: Supplementary file 1 [file jcm-12-04886-s001.zip]

Archive with 1 entries (1 files):
- jcm-2383346-supplementary.pdf
